# Supplementary material for: Optical Dynamic Nuclear Polarization of 13C Spins in Diamond at a Low Field with Multi-Tone Microwave Irradiation
Source: Molecules. 2022 Mar 4;27(5):1700. doi: 10.3390/molecules27051700 (PMC8911784; doi:10.3390/molecules27051700)
Supplement: Supplementary file 1 [file molecules-27-01700-s001.zip]

Archive with 1 entries (1 files):
- molecules-1553220-supplementary.pdf
